# Supplementary material for: Recombinant proteins expressed in Mycolicibacterium smegmatis enhance antibody-based detection of bovine tuberculosis
Source: Vet Res. 2026 May 8;57:70. doi: 10.1186/s13567-026-01743-9 (PMC13156891; doi:10.1186/s13567-026-01743-9)
Supplement: Supplementary file 1 — Additional file 1. Summary of IGRA results and binary ELISA classification for each recombinant antigen. IGRA responses were calculated by subtracting the OD values of PBS-stimulated wells from those of antigen-stimulated wells, with negative values set to zero. The prefixes P and N denote IGRA-positive (P1–46) and IGRA-negative animals (N1–N30), respectively, whereas the suffixes _E and _S indicate antigens expressed in E. coli and M. smegmatis. Individual animals were classified as positive (+) or negative (blank) for each recombinant antigen using antigen-specific OD cutoffs corresponding to 96.6% specificity, as determined by ROC curve analysis. [file 13567_2026_1743_MOESM1_ESM.xlsx]

## Sheet: Supplementary Table 1
	Farms (Herds)	Age (months)	IGRA results	Mitogen	MPB63_E	MPB64_E	MPB70_E	MPB83_E	LprA_E	LprF_E	LprG_E	LppX_E	LpqH_E	E6C10_E	MPB63_S	MPB64_S	MPB70_S	MPB83_S	LprA_S	LprF_S	LprG_S	LppX_S	LpqH_S	E6C10_S
P1	A	6	3.5289	3.514
P2	A	6	3.4043	3.31																				+
P3	B	47	1.4862	3.693		+	+	+		+	+	+	+	+	+	+	+	+	+	+	+	+	+	+
P4	A	61	1.433	3.649		+	+		+	+		+		+	+	+	+	+	+	+		+
P5	A	9	1.341	3.555																				+
P6	C	21	0.804	1.738														+
P7	B	47	1.162	3.204						+
P8	A	11	1.1512	3.302			+	+									+	+
P9	B	45	1.1266	2.727	+	+	+	+	+	+		+	+	+	+	+	+	+	+	+	+	+	+	+
P10	A	44	0.9552	2.927	+	+	+	+	+	+		+		+	+	+	+	+	+
P11	B	47	0.9478	3.0477																		+
P12	B	38	0.775	2.7909			+			+	+	+		+			+			+		+	+
P13	A	89	0.771	3.1971						+		+		+						+
P14	A	13	0.641	3.1192
P15	A	59	0.589	2.947	+	+	+	+	+	+		+	+		+	+	+	+	+	+		+
P16	A	54	0.497	2.205	+	+	+	+	+	+	+	+	+	+	+	+	+	+	+	+	+	+	+	+
P17	A	70	0.406	2.712			+			+				+			+		+	+	+	+	+
P18	B	64	0.383	3.471			+										+					+	+
P19	A	15	0.372	3.462
P20	B	37	0.338	0.973			+	+		+			+	+		+	+		+	+	+	+	+
P21	A	51	0.338	1.61	+		+	+				+		+	+		+	+	+		+	+	+	+
P22	B	84	0.149	3.552								+
P23	A	41	0.145	3.033
P24	B	67	0.141	3.231	+		+		+	+		+		+	+				+			+
P25	A	46	0.139	2.691		+	+			+				+	+	+	+		+
P26	B	65	0.133	2.277
P27	B	34	0.132	2.875																				+
P28	A	31	0.127	2.893		+	+		+						+	+	+	+	+
P29	A	60	0.118	3.534						+					+	+				+
P30	A	38	0.107	2.936			+	+									+	+	+
P31	A	35	0.105	3.16											+
P32	B	49	0.901	3.593			+	+	+			+	+	+	+	+			+	+			+
P33	A	87	0.863	3.724			+	+	+	+		+	+	+	+	+	+	+	+	+	+	+	+
P34	B	46	0.816	3.059			+			+		+		+			+		+	+		+
P35	A	31	0.284	2.374
P36	A	59	0.257	2.891		+	+	+	+	+		+	+	+	+	+	+	+	+	+	+	+	+	+
P37	B	48	0.221	2.378			+	+	+				+	+	+	+	+	+	+	+		+	+
P38	A	-	0.219	2.577				+	+			+	+	+	+				+			+
P39	A	31	0.218	3.212
P40	B	43	0.175	2.036			+							+					+
P41	A	31	0.17	1.99
P42	A	41	0.165	1.981			+		+	+		+	+	+	+		+		+				+
P43	A	52	0.163	3.568
P44	B	47	0.16	3.096			+	+	+	+		+	+	+	+	+	+	+	+	+	+	+	+	+
P45	A	76	0.159	3.32			+	+									+	+	+
P46	C	22	0.18	1.934
N1	D	-	0	1.0084
N2	D	-	0	2.0941						+			+									+	+
N3	E	-	0	1.2362										+
N4	F	-	0	0.6731
N5	G	-	0	0.364
N6	G	-	0	0.957
N7	G	-	0	0.476
N8	G	-	0	1.222															+
N9	G	-	0	0.571
N10	G	-	0	1.857
N11	H	-	0	1.311
N12	H	-	0	1.749				+										+
N13	H	-	0	3.004
N14	H	-	0	1.32
N15	H	-	0	1.157
N16	H	-	0	0.47											+									+
N17	H	-	0	1.857																				+
N18	H	-	0.003	3.194		+	+		+							+	+			+
N19	H	-	0	1.806
N20	H	-	0	0.283
N21	H	-	0.001	1.123																	+
N22	H	-	0.01	1.684
N23	H	-	0	1.614	+						+	+
N24	H	-	0	0.321
N25	H	-	0	1.094
N26	H	-	0.003	0.797
N27	H	-	0	3.494
N28	H	-	0.0098	0.6596
N29	E	-	0.001	2.5859
N30	G	-	0.001	0.867
