# Supplementary material for: Recombinant proteins expressed in Mycolicibacterium smegmatis enhance antibody-based detection of bovine tuberculosis
Source: Vet Res. 2026 May 8;57:70. doi: 10.1186/s13567-026-01743-9 (PMC13156891; doi:10.1186/s13567-026-01743-9)
Supplement: Supplementary file 3 — Additional file 3. Expression conditions for recombinant proteins in E. coli and M. smegmatis. Host strains, expression vectors, culture media, incubation conditions, antibiotic selection, isopropyl β-D-1-thiogalactopyranoside (IPTG) concentrations, and protein localization for each recombinant protein evaluated in this study are summarized. “Not applicable” indicates conditions that are not relevant to the respective expression system. [file 13567_2026_1743_MOESM3_ESM.xlsx]

## Sheet: Supplementary Table 2
Escherichia coli
Name	Host strains	Expression vector	Culture medium	Incubation condition	IPTG concentration	Antibiotics	localization
MPB63	BL21(DE3)pLysS	pET26b	Terrific broth	25 °C for 14 hours	0.8 mM	Kanamycin (50 ug/mL)	Periplsam
MPB64	BL21(DE3)pLysS	pET26b	Terrific broth	25 °C for 16 hours	1 mM	Kanamycin (50 ug/mL)	Periplsam
MPB70	BL21(DE3)pLysS	pET26b	Terrific broth	25 °C for 16 hours	0.8 mM	Kanamycin (50 ug/mL)	Periplsam
MPB83	BL21(DE3)pLysS	pET26b	Terrific broth	15 °C for 18 hours	0.6 mM	Kanamycin (50 ug/mL)	Periplsam
LprA	BL21(DE3)pLysS	pET26b	Terrific broth	25 °C for 16 hours	1 mM	Kanamycin (50 ug/mL)	Periplsam
LprF	BL21(DE3)pLysS	pET26b	Terrific broth	25 °C for 15 hours	1 mM	Kanamycin (50 ug/mL)	Periplsam
LprG	BL21(DE3)pLysS	pET26b	Terrific broth	25 °C for 15 hours	1 mM	Kanamycin (50 ug/mL)	Periplsam
LppX	BL21(DE3)pLysS	pET26b	Terrific broth	25 °C for 15 hours	1 mM	Kanamycin (50 ug/mL)	Periplsam
LpqH	BL21(DE3)pLysS	pET26b	Terrific broth	25 °C for 16 hours	1 mM	Kanamycin (50 ug/mL)	Periplsam
ESAT6-CFP10	BL21(DE3)pLysS	pET26b	Terrific broth	15 °C for 18 hours	1 mM	Kanamycin (50 ug/mL)	Cytoplasm
Mycolibacterium smegmatis
Name	Host cells	Expression vector	Culture medium	Incubation condition	IPTG concentration	Antibiotics	localization
MPB63	mc2 155	pSOΔBAM	Sauton's Fluid Medium	37 °C for 7 - 10days	Not applicable	Kanamycin (25 ug/mL)	Extracellular secretion
MPB64	mc2 155	pSOΔBAM	Sauton's Fluid Medium	37 °C for 7 - 10days		Kanamycin (25 ug/mL)	Extracellular secretion
MPB70	mc2 155	pSOΔBAM	Sauton's Fluid Medium	37 °C for 7 - 10days		Kanamycin (25 ug/mL)	Extracellular secretion
MPB83	mc2 155	pSOΔBAM	Sauton's Fluid Medium	37 °C for 7 - 10days		Kanamycin (25 ug/mL)	Extracellular secretion
LprA	mc2 155	pSOΔBAM	Sauton's Fluid Medium	37 °C for 7 - 10days		Kanamycin (25 ug/mL)	Extracellular secretion
LprF	mc2 155	pSOΔBAM	Sauton's Fluid Medium	37 °C for 7 - 10days		Kanamycin (25 ug/mL)	Cytoplasm
LprG	mc2 155	pSOΔBAM	Sauton's Fluid Medium	37 °C for 7 - 10days		Kanamycin (25 ug/mL)	Cytoplasm
LppX	ATCC607	pSOΔBAM	Sauton's Fluid Medium	37 °C for 7 - 10days		Kanamycin (25 ug/mL)	Cytoplasm/extracellular secretion
LpqH	mc2 155	pSOΔBAM	Sauton's Fluid Medium	37 °C for 7 - 10days		Kanamycin (25 ug/mL)	Extracellular secretion
ESAT6-CFP10	ATCC607	pSOΔBAM	Sauton's Fluid Medium	37 °C for 7 - 10days		Kanamycin (25 ug/mL)	Cytoplasm
