# Supplementary material for: Recombinant proteins expressed in Mycolicibacterium smegmatis enhance antibody-based detection of bovine tuberculosis
Source: Vet Res. 2026 May 8;57:70. doi: 10.1186/s13567-026-01743-9 (PMC13156891; doi:10.1186/s13567-026-01743-9)
Supplement: Supplementary file 4 — Additional file 4. Primer sequences used for cloning target genes from M. bovis BCG Tokyo 172 genomic DNA for recombinant expression in E. coli and M. smegmatis. Restriction enzyme recognition sites incorporated into the primers for cloning are underlined, and the corresponding enzyme names are indicated in parentheses at the end of each sequence. For certain genes, codon-optimized synthetic constructs obtained from GenScript were used as templates. The Forward 2 and Reverse 2 primers for LprA and LppX were designed to introduce a specific point mutation (GGATCC → GGGTCC) into the vector-encoded BamHI site. [file 13567_2026_1743_MOESM4_ESM.xlsx]

## Sheet: Supplement Table 3
Gene name	Primers	Oligo nucleotide sequence (5' to 3')
		E. coli	M. smegmatis
MPB63	Forward	GAGACCATGGCCTATCCCATCACCGGAAAAC (NcoI)	Using codon-optimized plasmid from GenScript (NdeI, BamHI)
	Reverse	GAGACTCGAGCGGCTCCCAAATCAGCAGATC (XhoI)
MPB64	Forward	GAGACCATGGCGCCCAAGACCTACTGCGAG (NcoI)	Using codon-optimized plasmid from GenScript (NdeI, BamHI)
	Reverse	GAGACTCGAGGGCCAGCATCGAGTCGATCG (XhoI)
MPB70	Forward	AACCATGGGCGATCTGGTGGGCCCGGGCTG (NcoI)	Using codon-optimized plasmid from GenScript (NdeI, BamHI)
	Reverse	AACTCGAGCGCCGGAGGCATTAGCACGC (XhoI)
MPB83	Forward	AACCATGGGCTGTTCGAGCACCAAACCCGTG (NcoI)	Using codon-optimized plasmid from GenScript (NdeI, BamHI)
	Reverse	AACTCGAGCTGTGCCGGGGGCATCAGCACC (XhoI)
LprA	Forward 1	GAGACCATGGGTTGCTCAACCGAAGGGGACG (NcoI)	GAACATATGAAGCATCCACCTTGTTCCG (NdeI)
	Forward 2	-	CTTCGGATGGGTCCTCGCACTTGGTCCAGATCC
	Reverse 1	GAGACTCGAGGACCGGTTTGGTGGCGGTG (XhoI)	GAAGGATCCTCAGTGGTGGTGGTGGTGGTGGACCGGTTTGGTGGCGGTG (BamHI)
	Reverse 2	-	GGATCTGGACCAAGTGCGAGGACCCATCCGAAG
LprF	Forward	GAGACCATGGGTTGCGGGAAAAAACCGACCACG (NcoI)	GAACATATGAATGGCTTGATCTCACAAGCGTGC (NdeI)
	Reverse	GAGACTCGAGTCCCGCCGGGTTCGGGATG (XhoI)	GAAGGATCCTCAGTGGTGGTGGTGGTGGTGTCCCGCCGGGTTCGGGATG (BamHI)
LprG	Forward	GAGACCATGGGTTGCTCGTCGGGCTCGAAGC (NcoI)	GAGACATATGCGGACCCCCAGACGCC (NdeI)
	Reverse	GAGACTCGAGGCTCACCGGGGGCTTCG (XhoI)	GAGAAGATCTTCAGTGGTGGTGGTGGTGGTGGCTCACCGGGGGCTTCGTG (BglII)
LppX	Forward 1	GAGACCATGGGTTGTTCTTCGCCGAAACCTGATGC (NcoI)	GAACATATGAATGATGGAAAACGGGCGGTG (NdeI)
	Forward 2	-	CCTCGGGTCCGGGTCGATTCAGCTCAC
	Reverse 1	GAGACTCGAGGTCGACGTTGACGGGTTCGTTC (XhoI)	GAAGGATCCTCAGTGGTGGTGGTGGTGGTGGTCGACGTTGACGGGTTCG (BamHI)
	Reverse 2	-	GTGAGCTGAATCGACCCGGACCCGAGG
LpqH	Forward	GAGACCATGGGTTGTTCAAGCAACAAGTCGACTACAG (NcoI)	GAACATATGAAGCGTGGACTGACGGTCG (NdeI)
	Reverse	GAGACTCGAGGGAACAGGTCACCTCGATTTCG (XhoI)	GAAGGATCCTCAGTGGTGGTGGTGGTGGTGGGAACAGGTCACCTCGATTTC (BamHI)
ESAT6-CFP10	-	Using codon-optimized plasmid from GenScript (NdeI, XhoI)	Using codon-optimized plasmid from GenScript (NdeI, BamHI)
