# Supplementary material for: Recombinant proteins expressed in Mycolicibacterium smegmatis enhance antibody-based detection of bovine tuberculosis
Source: Vet Res. 2026 May 8;57:70. doi: 10.1186/s13567-026-01743-9 (PMC13156891; doi:10.1186/s13567-026-01743-9)
Supplement: Supplementary file 5 — Additional file 5. Summary of logistic regression analysis (E. coli). [file 13567_2026_1743_MOESM5_ESM.xlsx]

## Sheet: Supplementary Data 1
Table Analyzed	E. coli
Dependent variable	IGRA status
Regression type	Logistic regression
Model
Parameter estimates	Variable	Estimate	Standard error	95% CI (profile likelihood)
β0	Intercept	-1.301	1.306	-4.056 to 1.268
β1	MPB63_E	13.1	9.659	-4.970 to 34.32
β2	MPB64_E	14.65	13.12	-10.53 to 43.23
β3	MPB70_E	60.06	24.54	20.85 to 119.8
β4	LprA_E	-132	40.79	-231.1 to -66.65
β5	LprF_E	33.27	14.23	9.192 to 67.00
β6	LprG_E	-12.13	8.298	-31.17 to 2.334
β7	LpqH_E	9.36	14.57	-18.95 to 40.47
β8	E6C10_E	13.51	11.82	-8.177 to 39.71
Odds ratios	Variable	Estimate	95% CI (profile likelihood)
β0	Intercept	0.2723	0.01732 to 3.555
β1	MPB63_E	488048	0.006942 to 7.999e+014
β2	MPB64_E	2295241	2.669e-005 to 5.922e+018
β3	MPB70_E	1.214e+26	1133603750 to 1.076e+052
β4	LprA_E	4.9e-58	4.462e-101 to 1.135e-029
β5	LprF_E	281000000000000	9821 to 1.255e+029
β6	LprG_E	5.4e-06	2.906e-014 to 10.31
β7	LpqH_E	11616	5.908e-009 to 3.757e+017
β8	E6C10_E	740164	0.0002810 to 1.767e+017
Sig. diff. than zero?	Variable	|Z|	P value	P value summary
β0	Intercept	0.9961	0.3192	ns
β1	MPB63_E	1.356	0.1751	ns
β2	MPB64_E	1.117	0.2641	ns
β3	MPB70_E	2.447	0.0144	*
β4	LprA_E	3.235	0.0012	**
β5	LprF_E	2.338	0.0194	*
β6	LprG_E	1.462	0.1438	ns
β7	LpqH_E	0.6423	0.5207	ns
β8	E6C10_E	1.143	0.2529	ns
Model diagnostics	Degrees of Freedom	AICc	Negative log likelihood value	Model deviance, G squared
Intercept-only model	75	104	50.98	102
Selected model	67	53.12	16.2	32.4
Multicollinearity	Variable	VIF	R2 with other variables
β0	Intercept
β1	MPB63_E	3.257	0.6929
β2	MPB64_E	8.569	0.8833
β3	MPB70_E	2.365	0.5772
β4	LprA_E	7.021	0.8576
β5	LprF_E	7.957	0.8743
β6	LprG_E	4.162	0.7597
β7	LpqH_E	5.337	0.8126
β8	E6C10_E	3.208	0.6883
Area under the ROC curve
Area	0.9703
Std. Error	0.01524
95% confidence interval	0.9404 to 1.000
P value	<0.0001
Classification table	Predicted 0	Predicted 1	Total	% Correctly classified
Observed 0	30	0	30	100
Observed 1	9	37	46	80.43
Total	39	37	76	88.16
Negative predictive power (%)	76.92
Positive predictive power (%)	100
Classification cutoff	0.82
Pseudo R squared
Tjur's R squared	0.7082
McFadden's R squared	0.6823
Cox-Snell's R squared	0.5996
Nagelkerke's R squared	0.8119
Hypothesis tests	Statistic	P value	Null hypothesis	Reject Null Hypothesis?	P value summary
Hosmer-Lemeshow	3.165	0.9236	Selected model is correct	No	ns
Log-likelihood ratio (G squared)	69.57	<0.0001	Simpler (intercept-only) model is correct	Yes	****
Data summary
Rows in table	76
Rows skipped (missing data)	0
Rows analyzed (#observations)	76
Number of 1	46
Number of 0	30
Number of parameter estimates	9
#observations/#parameters	8.4
# of 1/#parameters	5.1
# of 0/#parameters	3.3
