# Supplementary material for: Recombinant proteins expressed in Mycolicibacterium smegmatis enhance antibody-based detection of bovine tuberculosis
Source: Vet Res. 2026 May 8;57:70. doi: 10.1186/s13567-026-01743-9 (PMC13156891; doi:10.1186/s13567-026-01743-9)
Supplement: Supplementary file 6 — Additional file 6. Summary of logistic regression analysis (M. smegmatis). [file 13567_2026_1743_MOESM6_ESM.xlsx]

## Sheet: Supplementary Data 2
Table Analyzed	M. smegmatis
Dependent variable	IGRA status
Regression type	Logistic regression
Model
Parameter estimates	Variable	Estimate	Standard error	95% CI (profile likelihood)
β0	Intercept	-0.8644	0.7267	-2.338 to 0.5544
β1	MPB63_S	21.1	12.18	-0.2474 to 48.70
β2	MPB64_S	-28.08	11.78	-56.63 to -8.188
β3	MPB70_S	14.54	9.054	1.214 to 35.29
β4	MPB83_S	-12.31	9.09	-32.10 to 4.018
β5	LprF_S	16.55	8.916	0.1393 to 35.98
β6	LprG_S	1.425	4.078	-7.365 to 9.746
Odds ratios	Variable	Estimate	95% CI (profile likelihood)
β0	Intercept	0.4213	0.09650 to 1.741
β1	MPB63_S	1452920563	0.7808 to 1.406e+021
β2	MPB64_S	6.375e-13	2.549e-025 to 0.0002781
β3	MPB70_S	2056509	3.366 to 2.115e+015
β4	MPB83_S	4.52e-06	1.145e-014 to 55.59
β5	LprF_S	15382535	1.150 to 4.220e+015
β6	LprG_S	4.158	0.0006331 to 17084
Sig. diff. than zero?	Variable	|Z|	P value	P value summary
β0	Intercept	1.189	0.2343	ns
β1	MPB63_S	1.732	0.0833	ns
β2	MPB64_S	2.383	0.0172	*
β3	MPB70_S	1.605	0.1084	ns
β4	MPB83_S	1.354	0.1758	ns
β5	LprF_S	1.856	0.0634	ns
β6	LprG_S	0.3494	0.7268	ns
Model diagnostics	Degrees of Freedom	AICc	Negative log likelihood value	Model deviance, G squared
Intercept-only model	75	104	50.98	102
Selected model	69	79.24	31.8	63.59
Multicollinearity	Variable	VIF	R2 with other variables
β0	Intercept
β1	MPB63_S	6.771	0.8523
β2	MPB64_S	2.94	0.6598
β3	MPB70_S	2.885	0.6533
β4	MPB83_S	7.78	0.8715
β5	LprF_S	5.198	0.8076
β6	LprG_S	4.479	0.7767
Area under the ROC curve
Area	0.8855
Std. Error	0.03757
95% confidence interval	0.8119 to 0.9592
P value	<0.0001
Classification table	Predicted 0	Predicted 1	Total	% Correctly classified
Observed 0	30	0	30	100
Observed 1	25	21	46	45.65
Total	55	21	76	67.11
Negative predictive power (%)	54.55
Positive predictive power (%)	100
Classification cutoff	0.917
Pseudo R squared
Tjur's R squared	0.4139
McFadden's R squared	0.3763
Cox-Snell's R squared	0.3964
Nagelkerke's R squared	0.5367
Hypothesis tests	Statistic	P value	Null hypothesis	Reject Null Hypothesis?	P value summary
Hosmer-Lemeshow	7.168	0.5187	Selected model is correct	No	ns
Log-likelihood ratio (G squared)	38.37	<0.0001	Simpler (intercept-only) model is correct	Yes	****
Data summary
Rows in table	76
Rows skipped (missing data)	0
Rows analyzed (#observations)	76
Number of 1	46
Number of 0	30
Number of parameter estimates	7
#observations/#parameters	10.9
# of 1/#parameters	6.6
# of 0/#parameters	4.3
