# Supplementary material for: Recombinant proteins expressed in Mycolicibacterium smegmatis enhance antibody-based detection of bovine tuberculosis
Source: Vet Res. 2026 May 8;57:70. doi: 10.1186/s13567-026-01743-9 (PMC13156891; doi:10.1186/s13567-026-01743-9)
Supplement: Supplementary file 7 — Additional file 7. Summary of logistic regression analysis (E. coli + M. smegmatis). [file 13567_2026_1743_MOESM7_ESM.xlsx]

## Sheet: Supplementary Data 3
Table Analyzed	Combination
Dependent variable	IGRA status
Regression type	Logistic regression
Model
Parameter estimates	Variable	Estimate	Standard error	95% CI (profile likelihood)
β0	Intercept	2.865	2.221	-1.029 to 8.062
β1	MPB70_E	99.34	43.74	39.75 to 228.4
β2	LprA_E	-199.1	80.71	-430.2 to -90.38
β3	LprF_E	14.53	13.1	-7.826 to 46.84
β4	LpqH_E	47.68	32.7	-5.037 to 135.5
β5	MPB63_S	130.4	64.32	40.83 to 316.3
β6	MPB64_S	-70.73	59.16	-227.7 to -2.495
β7	LprA_S	8.186	9.957	-14.69 to 31.39
β8	E6C10_S	-7.069	3.522	-16.80 to -1.804
Odds ratios	Variable	Estimate	95% CI (profile likelihood)
β0	Intercept	17.54	0.3574 to 3171
β1	MPB70_E	1.387e+43	1.834e+017 to 1.538e+099
β2	LprA_E	3.477e-87	1.491e-187 to 5.620e-040
β3	LprF_E	2047335	0.0003992 to 2.202e+020
β4	LpqH_E	5.085e+20	0.006490 to 6.842e+058
β5	MPB63_S	4.439e+56	5.406e+017 to 2.401e+137
β6	MPB64_S	1.916e-31	1.330e-099 to 0.08253
β7	LprA_S	3591	4.181e-007 to 43059384857540
β8	E6C10_S	0.0008509	5.055e-008 to 0.1647
Sig. diff. than zero?	Variable	|Z|	P value	P value summary
β0	Intercept	1.29	0.1971	ns
β1	MPB70_E	2.271	0.0232	*
β2	LprA_E	2.467	0.0136	*
β3	LprF_E	1.109	0.2673	ns
β4	LpqH_E	1.458	0.1449	ns
β5	MPB63_S	2.028	0.0426	*
β6	MPB64_S	1.196	0.2318	ns
β7	LprA_S	0.8221	0.411	ns
β8	E6C10_S	2.007	0.0447	*
Model diagnostics	Degrees of Freedom	AICc	Negative log likelihood value	Model deviance, G squared
Intercept-only model	75	104	50.98	102
Selected model	67	41.29	10.28	20.57
Multicollinearity	Variable	VIF	R2 with other variables
β0	Intercept
β1	MPB70_E	2.357	0.5757
β2	LprA_E	8.607	0.8838
β3	LprF_E	3.447	0.7099
β4	LpqH_E	5.604	0.8216
β5	MPB63_S	2.353	0.575
β6	MPB64_S	9.479	0.8945
β7	LprA_S	4.954	0.7981
β8	E6C10_S	1.896	0.4725
Area under the ROC curve
Area	0.9913
Std. Error	0.007167
95% confidence interval	0.9773 to 1.000
P value	<0.0001
Classification table	Predicted 0	Predicted 1	Total	% Correctly classified
Observed 0	30	0	30	100
Observed 1	6	40	46	86.96
Total	36	40	76	92.11
Negative predictive power (%)	83.33
Positive predictive power (%)	100
Classification cutoff	0.87
Pseudo R squared
Tjur's R squared	0.8208
McFadden's R squared	0.7983
Cox-Snell's R squared	0.6573
Nagelkerke's R squared	0.89
Hypothesis tests	Statistic	P value	Null hypothesis	Reject Null Hypothesis?
Hosmer-Lemeshow			Selected model is correct
Log-likelihood ratio (G squared)	81.4	<0.0001	Simpler (intercept-only) model is correct	Yes
Data summary
Rows in table	76
Rows skipped (missing data)	0
Rows analyzed (#observations)	76
Number of 1	46
Number of 0	30
Number of parameter estimates	9
#observations/#parameters	8.4
# of 1/#parameters	5.1
# of 0/#parameters	3.3
